# Supplementary material for: First record of the genus Venanus (Hymenoptera: Braconidae: Microgastrinae) in Mesoamerica, with the description of two new species from Costa Rica
Source: Biodivers Data J. 2014 Nov 13;(2):e4167. doi: 10.3897/BDJ.2.e4167 (PMC4238065; doi:10.3897/BDJ.2.e4167)
Supplement: XML Treatment for Venanus [file BDJ.2.e4167-treatment1.xml]

<!DOCTYPE tp:taxon-treatment
  PUBLIC "-//TaxonX//DTD Taxonomic Treatment Publishing DTD v0 20100105//EN" "tax-treatment-NSO.dtd">
<tp:taxon-treatment xmlns:tp="http://www.plazi.org/taxpub"><tp:treatment-meta><mixed-citation publication-type="journal"><person-group><name><surname>Fernandez-Triana</surname><given-names>Jose L</given-names></name><name><surname>Whitfield</surname><given-names>James B</given-names></name><name><surname>Smith</surname><given-names>M. Alex</given-names></name><name><surname>Hallwachs</surname><given-names>Winnie</given-names></name><name><surname>Janzen</surname><given-names>Daniel H.</given-names></name></person-group><article-title>First record of the genus <italic><tp:taxon-name><tp:taxon-name-part taxon-name-part-type="genus">Venanus</tp:taxon-name-part></tp:taxon-name></italic> (<tp:taxon-name><tp:taxon-name-part taxon-name-part-type="order">Hymenoptera</tp:taxon-name-part></tp:taxon-name>: <tp:taxon-name><tp:taxon-name-part taxon-name-part-type="family">Braconidae</tp:taxon-name-part></tp:taxon-name>: <tp:taxon-name><tp:taxon-name-part taxon-name-part-type="subfamily">Microgastrinae</tp:taxon-name-part></tp:taxon-name>) in Mesoamerica, with the description of two new species from Costa Rica</article-title><source>Biodivers Data J</source><day>13</day><month>11</month><year>2014</year><volume>2014</volume><issue>2</issue><pub-id pub-id-type="doi">10.3897/BDJ.2.e4167</pub-id></mixed-citation></tp:treatment-meta><tp:nomenclature><tp:taxon-name>
            <tp:taxon-name-part taxon-name-part-type="genus">Venanus</tp:taxon-name-part>
          </tp:taxon-name><tp:taxon-authority>Mason, 1981</tp:taxon-authority><tp:nomenclature-citation-list><tp:nomenclature-citation><tp:taxon-name>
                <tp:taxon-name-part taxon-name-part-type="genus">Venanus</tp:taxon-name-part>
              </tp:taxon-name><comment> Mason, 1981: 94.</comment></tp:nomenclature-citation></tp:nomenclature-citation-list></tp:nomenclature><tp:treatment-sec sec-type="Diagnosis"><title>Diagnosis</title><p>The genus <italic><tp:taxon-name><tp:taxon-name-part taxon-name-part-type="genus">Venanus</tp:taxon-name-part></tp:taxon-name></italic> can be recognized by the following combination of features: Body shape shape relatively slender, often somewhat dorsoventrally flattened. Body color typically black nearly throughout, legs variable in color. Fore wing with closed areolet (r-m present). Metacoxae relatively small (as in <italic><tp:taxon-name><tp:taxon-name-part taxon-name-part-type="genus">Microplitis</tp:taxon-name-part></tp:taxon-name></italic>). Propodeum rugose, with medial carina present, at least for some portion of length. First metasomal tergite relatively elongate, of somewhat variable shape and degree of sculpturing. Second metasomal tergum with median raised area that is narrower than first tergite, at least at their junction. Ovipositor sheath distally with setae highly reduced in size (as in <italic><tp:taxon-name><tp:taxon-name-part taxon-name-part-type="genus">Distatrix</tp:taxon-name-part></tp:taxon-name></italic>, and <italic><tp:taxon-name><tp:taxon-name-part taxon-name-part-type="genus">Venanides</tp:taxon-name-part></tp:taxon-name></italic>). The genus is restricted to the New World, from as north as Canada (Yukon Territory) to Chile in South America (<xref ref-type="bibr" rid="B880694">Mason 1981</xref>, <xref ref-type="bibr" rid="B834013">Fernandez-Triana 2010</xref>, <xref ref-type="bibr" rid="B833984">Whitfield et al. 2011</xref>). It is a relatively small genus, with nine species previoulsy described and a few other apparent new species found in collections (<xref ref-type="bibr" rid="B833984">Whitfield et al. 2011</xref>). Leafmining and needle mining caterpillars were believed to be the main hosts (<xref ref-type="bibr" rid="B880694">Mason 1981</xref>), however recently collecting and rearing of caterpiilas in South America suggests that other hosts such as <tp:taxon-name><tp:taxon-name-part taxon-name-part-type="family">Pyralidae</tp:taxon-name-part></tp:taxon-name> might also be common (<xref ref-type="bibr" rid="B833984">Whitfield et al. 2011</xref>).</p></tp:treatment-sec><ref-list><ref id="B880694"><element-citation xmlns:xlink="http://www.w3.org/1999/xlink" publication-type="article" xlink:type="simple"><person-group person-group-type="author"><name name-style="western"><surname>Mason</surname><given-names>W. R. M.</given-names></name></person-group><year>1981</year><article-title>The polyphyletic nature of Apanteles Foerster (<tp:taxon-name><tp:taxon-name-part taxon-name-part-type="order">Hymenoptera</tp:taxon-name-part></tp:taxon-name>: <tp:taxon-name><tp:taxon-name-part taxon-name-part-type="family">Braconidae</tp:taxon-name-part></tp:taxon-name>): A phylogeny and reclassification of <tp:taxon-name><tp:taxon-name-part taxon-name-part-type="subfamily">Microgastrinae</tp:taxon-name-part></tp:taxon-name></article-title><source>Memoirs of the Entomological Society of Canada</source><volume>113</volume><issue>115</issue><fpage>1</fpage><lpage>147</lpage><uri xlink:type="simple">http://dx.doi.org/10.4039/entm113115fv</uri><pub-id pub-id-type="doi">10.4039/entm113115fv</pub-id></element-citation></ref><ref id="B834013"><element-citation xmlns:xlink="http://www.w3.org/1999/xlink" publication-type="article" xlink:type="simple"><person-group person-group-type="author"><name name-style="western"><surname>Fernandez-Triana</surname><given-names>Jose L.</given-names></name></person-group><year>2010</year><article-title>Eight new species and an annotated checklist of <tp:taxon-name><tp:taxon-name-part taxon-name-part-type="subfamily">Microgastrinae</tp:taxon-name-part></tp:taxon-name> (<tp:taxon-name><tp:taxon-name-part taxon-name-part-type="order">Hymenoptera</tp:taxon-name-part></tp:taxon-name>, <tp:taxon-name><tp:taxon-name-part taxon-name-part-type="family">Braconidae</tp:taxon-name-part></tp:taxon-name>) from Canada and Alaska</article-title><source>ZooKeys</source><volume>63</volume><fpage>1</fpage><lpage>53</lpage><pub-id pub-id-type="doi">10.3897/zookeys.63.565-app.i</pub-id></element-citation></ref><ref id="B833984"><element-citation xmlns:xlink="http://www.w3.org/1999/xlink" publication-type="article" xlink:type="simple"><person-group person-group-type="author"><name name-style="western"><surname>Whitfield</surname><given-names>James B.</given-names></name><name name-style="western"><surname>Rasmussen</surname><given-names>Claus</given-names></name><name name-style="western"><surname>Arias-Penna</surname><given-names>Diana C.</given-names></name></person-group><year>2011</year><article-title>Review of the New World Genus Venanus (<tp:taxon-name><tp:taxon-name-part taxon-name-part-type="order">Hymenoptera</tp:taxon-name-part></tp:taxon-name>: <tp:taxon-name><tp:taxon-name-part taxon-name-part-type="family">Braconidae</tp:taxon-name-part></tp:taxon-name>: <tp:taxon-name><tp:taxon-name-part taxon-name-part-type="subfamily">Microgastrinae</tp:taxon-name-part></tp:taxon-name>), With a New Key and Descriptions of Three New Reared Neotropical Species</article-title><source>Annals of the Entomological Society of America</source><volume>104</volume><issue>6</issue><fpage>1119</fpage><lpage>1127</lpage><pub-id pub-id-type="doi">10.1603/an10048</pub-id></element-citation></ref></ref-list></tp:taxon-treatment>
